# Supplementary material for: Comprehensive analysis of multiprotein bridging factor 1 family genes and SlMBF1c negatively regulate the resistance to Botrytis cinerea in tomato
Source: BMC Plant Biol. 2019 Oct 21;19:437. doi: 10.1186/s12870-019-2029-y (PMC6805566; doi:10.1186/s12870-019-2029-y)
Supplement: Supplementary file 2 — Additional file 2: Table S2. Ten conserved motifs sequences and the bit score means information content from all MBF1 proteins from tomato, Arabidopsis and rice. [file 12870_2019_2029_MOESM2_ESM.xlsx]

## Sheet: Supplemental Table 2.
Supplemental Table 2. Ten conserved motifs sequences and the bit score means information content from all MBF1 proteins from tomato, Arabidopsis and rice.
Motif	Sequence	E-value	Sites	Width
1	MOTIF RQDKKLTQSQLAQLINEKPQVIQEYESGKAIPNQQIJSKLERALGAKLRG	4.6e-223	10	50
2	MOTIF IGGISQDWEPVVIRKKAPTAAARKDEKAVNAARRSGAEIETVKKFBAGSN	2.9e-185	10	50
3	MOTIF AASSSTSLNTRKLDEDTENLAHEKVPTELKKAIMQA	2.3e-110	10	36
4	MOTIF VGIFVIPAGA	56000	2	10
