# Supplementary material for: Comprehensive analysis of multiprotein bridging factor 1 family genes and SlMBF1c negatively regulate the resistance to Botrytis cinerea in tomato
Source: BMC Plant Biol. 2019 Oct 21;19:437. doi: 10.1186/s12870-019-2029-y (PMC6805566; doi:10.1186/s12870-019-2029-y)
Supplement: Supplementary file 3 — Additional file 3: Table S3. The conserved domains information of five tomato MBF1 protein. [file 12870_2019_2029_MOESM3_ESM.xlsx]

## Sheet: Supplemental Table 3.
Supplemental Table 3. The conserved domains information of five tomato MBF1 protein
Gene name	Gene ID	Domain name and position
SlMBF1a	Solyc10g007350.3.1	MBF1 (PF08523.9), 59-89; HTH_3 (PF01381.21), 97-147
SlMBF1b	Solyc12g014290.2.1	MBF1 (PF08523.9), 6-76; HTH_3 (PF01381.21), 84-137
SlMBF1c	Solyc07g062400.3.1	MBF1 (PF08523.9), 7-77; HTH_3 (PF01381.21), 85-135
SlMBF1d	Solyc09g055470.1.1	MBF1 (PF08523.9), 6-76; HTH_3 (PF01381.21), 84-134
SlER24	Solyc01g104740.3.1	MBF1 (PF08523.9), 11-79; HTH_3 (PF01381.21), 88-139
