# Supplementary material for: Comprehensive analysis of multiprotein bridging factor 1 family genes and SlMBF1c negatively regulate the resistance to Botrytis cinerea in tomato
Source: BMC Plant Biol. 2019 Oct 21;19:437. doi: 10.1186/s12870-019-2029-y (PMC6805566; doi:10.1186/s12870-019-2029-y)
Supplement: Supplementary file 4 — Additional file 4: Table S4. Primers used for qRT-PCR. [file 12870_2019_2029_MOESM4_ESM.xlsx]

## Sheet: Supplemental Table 4.
Supplemental Table 4. Primers used for qRT-PCR
Note: "This study" means these primers designed in this study. Other primers were taken from other studies.
ID	Primer sequence (5'-3')	Reference
Sl-Actin2-qRT-F	TTGCTGACCGTATGAGCAAG	Du et al. 2017 [24]
Sl-Actin2-qRT-R	GGACAATGGATGGACCAGAC	Du et al. 2017 [24]
SlMYB1a-F	CCGAGATCGAAACCGTCA	This study
SlMYB1a-R	TAGAGGCAGCCCTGTTTG	This study
SlMYB1b-F	CCGCACGGAAAGATGAGAAA	This study
SlMYB1b-R	GCCTTGTTTGACCCAGCAGTA	This study
SlMYB1c-F	TATCACAAGACTGGGAGC	This study
SlMYB1c-R	GTCGTACTACTAGAGGCA	This study
SlMYB1d-F	CGAGATCGAAACCGTGAA	This study
SlMYB1d-R	CGTGCTTGCATGATAGCT	This study
SlER24-F	TTGCGAGCTGGAGCACAAGTTC	This study
SlER24-R	TGGTTCCGCCGCCTCATCTAG	This study
B. cinerea actin-F	GGTAACATTGTTATGTCTGG	Zhang et al. 2018 [40]
B. cinerea actin-R	CTTGACCTTCATCGACG	Zhang et al. 2018 [40]
SlNPR1-F	CCCTGGCTAGCATGAGGAAG	Xu et al. 2018 [42]
SlNPR1-R	AGAGAGAGCCCTAAGCCGAT	Xu et al. 2018 [42]
SlPR1a-F	TGGTATGGCGTAAGTCGGTA	Xu et al. 2018 [42]
SlPR1a-R	CTTGGAATCAAAGTCCGGTT	Xu et al. 2018 [42]
SlPR1b-F	ATCTCATTGTTACTCACTTGTC	Zhang et al. 2018 [40]
SlPR1b-R	AACGTGCCCGACCA	Zhang et al. 2018 [40]
SlPR2b-F	GGCAGGAACACCAAAGAAACCA	Zhang et al. 2015 [41]
SlPR2b-R	TGGCCTCTGGTCAGGTTTAAAG	Zhang et al. 2015 [41]
SlCOI1-F	GGATGCTTCTGGGATACGTT	Zhang et al. 2015 [41]
SlCOI1-R	TGGATGCTCCGAGACTACAG	Zhang et al. 2015 [41]
SlMYC2-F	AGCAGGAGCATCGGAAGAA	Du et al. 2017 [17]
SlMYC2-R	CCAAATCGGGCTGGAACTA	Du et al. 2017 [17]
SlPI I-F	GTTGTACAAATGCCTGTGGTGAC	Zhang et al. 2015 [41]
SlPI I-R	GGTAAGAGTACATGAAGAGATGC	Zhang et al. 2015 [41]
SlLapA1-F	CATAGCAACTGGAGTTGTGC	Zhang et al. 2015 [41]
SlLapA1-R	CCTGCACATACATGTTCTGC	Zhang et al. 2015 [41]
SlERF1-F	ATTGGAGTTAGAAAGAGGCCAT	Zhang et al. 2018 [40]
SlERF1-R	CTCATTGATAATGCGGCTTG	Zhang et al. 2018 [40]
SlNR-F	TGCGGTTATGGTTCTGGTTCTC	Zhang et al. 2015 [41]
SlNR-R	ATGGGCTCGCATGGAATCTTCT	Zhang et al. 2015 [41]
SlACS6-F	CCTGGTTGTTCATTTCATTGCTCAGAG	Xu et al. 2018 [42]
SlACS6-R	GCAACTTCAACTCCCTTATTTGGTTGTAA	Xu et al. 2018 [42]
SlAOS2-F	CCGGAAAAGATTTCGTTGTGATGGT	Xu et al. 2018 [42]
SlAOS2-R	CACTGGCCGATAGTGACAGTG	Xu et al. 2018 [42]
